# Supplementary material for: A Starch Molecular Explanation for Effects of Ageing Temperature on Pasting Property, Digestibility, and Texture of Rice Grains
Source: Foods. 2025 Jul 29;14(15):2661. doi: 10.3390/foods14152661 (PMC12346650; doi:10.3390/foods14152661)
Supplement: Supplementary file 1 [file foods-14-02661-s001.zip]

Archive with 1 entries (1 files):
- foods-3749684-supplementary.pdf
